# Supplementary material for: Transdiagnostic clustering and network analysis for questionnaire-based symptom profiling and drug recommendation in the UK Biobank and a Korean cohort
Source: Sci Rep. 2024 Feb 24;14:4500. doi: 10.1038/s41598-023-49490-7 (PMC10894302; doi:10.1038/s41598-023-49490-7)
Supplement: Supplementary file 2 — Supplementary Table S6. [file 41598_2023_49490_MOESM2_ESM.xlsx]

## Sheet: Table S6
Cluster	rank	variable	beta coefficient	f.eid	Category	Question
KM0	1	B2_1	-1.59084	20446	Depression	Ever had prolonged feelings of sadness or depression
KM0	2	D1_1	-1.37439	20401	Addictions	Ever addicted to any substance or behaviour
KM0	3	C3_1	-1.11703	20425	Anxiety	Ever worried more than most people would in similar situation
KM0	4	C6	-0.801884	20543	Anxiety	Number of things worried about during worst period of anxiety
KM0	5	B16	-0.767828	20433	Depression	Age at first episode of depression
KM0	6	B6	-0.631048	20439	Depression	Frequency of depressed days during worst episode of depression
KM0	7	B3_1	-0.514552	20441	Depression	Ever had prolonged loss of interest in normal activities
KM0	8	C9	-0.486432	20539	Anxiety	Frequency of inability to stop worrying during worst period of anxiety
KM0	9	B4_1	-0.481977	20447	Depression	Depression possibly related to stressful or traumatic event
KM0	10	C7_1	-0.469649	20541	Anxiety	Difficulty stopping worrying during worst period of anxiety
KM0	11	C10	-0.413672	20537	Anxiety	Frequency of difficulty controlling worry during worst period of anxiety
KM0	12	B18	-0.408189	20434	Depression	Age at last episode of depression
KM0	13	B13	-0.394977	20438	Depression	Duration of worst depression
KM0	14	B7_1	-0.367553	20449	Depression	Feelings of tiredness during worst episode of depression
KM0	15	C5_1	-0.324017	20538	Anxiety	Worried most days during period of worst anxiety
KM0	16	C11_07_1	-0.321263	20426	Anxiety	Frequent trouble falling or staying asleep during worst period of anxiety
KM0	17	B14	-0.296175	20440	Depression	Impact on normal roles during worst period of depression
KM0	18	B5	-0.264538	20436	Depression	Fraction of day affected during worst episode of depression
KM0	19	C2_1	-0.257126	20421	Anxiety	Ever felt worried, tense, or anxious for most of a month or longer
KM0	20	H3_1	-0.250981	20480	Self-harm behaviours	Ever self-harmed
KM0	21	C11_02_1	-0.239141	20426	Anxiety	Keyed up or on edge during worst period of anxiety
KM1	1	B2_1	1.77583	20446	Depression	Ever had prolonged feelings of sadness or depression
KM1	2	D1_1	-1.77356	20401	Addictions	Ever addicted to any substance or behaviour
KM1	3	C6	-0.762929	20543	Anxiety	Number of things worried about during worst period of anxiety
KM1	4	C9	-0.664041	20539	Anxiety	Frequency of inability to stop worrying during worst period of anxiety
KM1	5	B16	0.656396	20433	Depression	Age at first episode of depression
KM1	6	B6	0.610154	20439	Depression	Frequency of depressed days during worst episode of depression
KM1	7	C7_1	-0.594784	20541	Anxiety	Difficulty stopping worrying during worst period of anxiety
KM1	8	C10	-0.586358	20537	Anxiety	Frequency of difficulty controlling worry during worst period of anxiety
KM1	9	H3_1	-0.569875	20480	Self-harm behaviours	Ever self-harmed
KM1	10	C11_07_1	-0.559704	20426	Anxiety	Frequent trouble falling or staying asleep during worst period of anxiety
KM1	11	B3_1	0.503625	20441	Depression	Ever had prolonged loss of interest in normal activities
KM1	12	C15	-0.499737	20418	Anxiety	Impact on normal roles during worst period of anxiety
KM1	13	C3_1	-0.494207	20425	Anxiety	Ever worried more than most people would in similar situation
KM1	14	C5_1	-0.458034	20538	Anxiety	Worried most days during period of worst anxiety
KM1	15	C2_1	-0.446198	20421	Anxiety	Ever felt worried, tense, or anxious for most of a month or longer
KM1	16	B18	0.411203	20434	Depression	Age at last episode of depression
KM1	17	B7_1	0.381703	20449	Depression	Feelings of tiredness during worst episode of depression
KM1	18	C11_03_1	-0.368788	20426	Anxiety	Easily tired during worst period of anxiety
KM1	19	B4_1	0.367214	20447	Depression	Depression possibly related to stressful or traumatic event
KM1	20	H3a	-0.365574	20482	Self-harm behaviours	Number of times self-harmed
KM1	21	B14	0.356708	20440	Depression	Impact on normal roles during worst period of depression
KM1	22	H4_4	-0.300308	20553	Self-harm behaviours	Methods of self-harm used
KM1	23	C11_02_1	-0.262803	20426	Anxiety	Keyed up or on edge during worst period of anxiety
KM1	24	H5_1	-0.247905	20483	Self-harm behaviours	Ever attempted suicide
KM1	25	B13	0.246923	20438	Depression	Duration of worst depression
KM1	26	C12_1	-0.231859	20428	Anxiety	Professional informed about anxiety
KM1	27	C11_04_1	-0.208162	20426	Anxiety	Difficulty concentrating during worst period of anxiety
KM2	1	C6	1.15149	20543	Anxiety	Number of things worried about during worst period of anxiety
KM2	2	C3_1	0.966429	20425	Anxiety	Ever worried more than most people would in similar situation
KM2	3	D1_1	-0.721268	20401	Addictions	Ever addicted to any substance or behaviour
KM2	4	C7_1	0.633483	20541	Anxiety	Difficulty stopping worrying during worst period of anxiety
KM2	5	C9	0.55629	20539	Anxiety	Frequency of inability to stop worrying during worst period of anxiety
KM2	6	B19_1	-0.495831	20448	Depression	Professional informed about depression
KM2	7	C2_1	0.439519	20421	Anxiety	Ever felt worried, tense, or anxious for most of a month or longer
KM2	8	B3_1	-0.397358	20441	Depression	Ever had prolonged loss of interest in normal activities
KM2	9	C10	0.383165	20537	Anxiety	Frequency of difficulty controlling worry during worst period of anxiety
KM2	10	A1_1	-0.346421	20500	Mental distress	Ever suffered mental distress preventing usual activities
KM2	11	B21_1	-0.330659	20547	Depression	Activities undertaken to treat depression
KM2	12	B2_1	0.313515	20446	Depression	Ever had prolonged feelings of sadness or depression
KM2	13	B20_3	-0.31087	20546	Depression	Substances taken for depression
KM2	14	B10_1	-0.310647	20435	Depression	Difficulty concentrating during worst depression
KM2	15	B11_1	-0.306671	20450	Depression	Feelings of worthlessness during worst period of depression
KM2	16	B14	-0.284839	20440	Depression	Impact on normal roles during worst period of depression
KM2	17	C11_07_1	0.28041	20426	Anxiety	Frequent trouble falling or staying asleep during worst period of anxiety
KM2	18	B9_1	-0.275185	20532	Depression	Did your sleep change?
KM2	19	B7_1	-0.263169	20449	Depression	Feelings of tiredness during worst episode of depression
KM2	20	B9a_02_1	-0.248402	20533	Depression	Waking too early
KM2	21	H3_1	-0.226441	20480	Self-harm behaviours	Ever self-harmed
KM2	22	C8_1	-0.219734	20540	Anxiety	Multiple worries during worst period of anxiety
KM2	23	C2a_-999	-0.215657	20420	Anxiety	Longest period spent worried or anxious
KM2	24	B9a_01_1	-0.211502	20533	Depression	Trouble falling asleep
KM2	25	B16	0.202103	20433	Depression	Age at first episode of depression
KM3	1	D1_1	-0.910953	20401	Addictions	Ever addicted to any substance or behaviour
KM3	2	C7_1	0.526425	20541	Anxiety	Difficulty stopping worrying during worst period of anxiety
KM3	3	H3_1	-0.518834	20480	Self-harm behaviours	Ever self-harmed
KM3	4	B19_1	0.418179	20448	Depression	Professional informed about depression
KM3	5	B2_1	0.312453	20446	Depression	Ever had prolonged feelings of sadness or depression
KM3	6	C12_1	0.300992	20428	Anxiety	Professional informed about anxiety
KM3	7	B3_1	0.292571	20441	Depression	Ever had prolonged loss of interest in normal activities
KM3	8	B9_1	0.264806	20532	Depression	Did your sleep change?
KM3	9	C8_1	0.257338	20540	Anxiety	Multiple worries during worst period of anxiety
KM3	10	C11_04_1	0.254751	20426	Anxiety	Difficulty concentrating during worst period of anxiety
KM3	11	H3a	-0.25361	20482	Self-harm behaviours	Number of times self-harmed
KM3	12	C11_03_1	0.243207	20426	Anxiety	Easily tired during worst period of anxiety
KM3	13	C11_07_1	0.235249	20426	Anxiety	Frequent trouble falling or staying asleep during worst period of anxiety
KM3	14	D2_1	-0.22385	20406	Addictions	Ever addicted to alcohol
KM3	15	H4_4	-0.214291	20553	Self-harm behaviours	Methods of self-harm used
KM3	16	C5_1	0.213295	20538	Anxiety	Worried most days during period of worst anxiety
KM3	17	C10	0.210413	20537	Anxiety	Frequency of difficulty controlling worry during worst period of anxiety
KM4	1	D2_1	-0.545252	20406	Addictions	Ever addicted to alcohol
KM4	2	D1_1	-0.38022	20401	Addictions	Ever addicted to any substance or behaviour
KM4	3	H3_1	-0.365216	20480	Self-harm behaviours	Ever self-harmed
KM4	4	H3a	-0.332582	20482	Self-harm behaviours	Number of times self-harmed
KM4	5	H5_1	-0.29187	20483	Self-harm behaviours	Ever attempted suicide
KM4	6	F9_1	-0.264106	20466	Unusual and psychotic experiences	Ever prescribed a medication for unusual or psychotic experiences
KM4	7	H4_4	-0.256787	20553	Self-harm behaviours	Methods of self-harm used
KM4	8	F4a_-999	-0.234085	20470	Unusual and psychotic experiences	Number of times believed in an un-real conspiracy against self
KM4	9	D2a_1	-0.203694	20415	Addictions	Ongoing addiction to alcohol
KM5	1	F4_1	0.282304	20468	Unusual and psychotic experiences	Ever believed in an un-real conspiracy against self
KM6	1	H3_1	0.788201	20480	Self-harm behaviours	Ever self-harmed
KM6	2	D2_1	-0.333526	20406	Addictions	Ever addicted to alcohol
KM6	3	H3a	0.264369	20482	Self-harm behaviours	Number of times self-harmed
KM6	4	H4_4	0.230828	20553	Self-harm behaviours	Methods of self-harm used
KM6	5	F9_1	-0.228081	20466	Unusual and psychotic experiences	Ever prescribed a medication for unusual or psychotic experiences
KM6	6	H5_1	0.216362	20483	Self-harm behaviours	Ever attempted suicide
KM6	7	F4_1	-0.209443	20468	Unusual and psychotic experiences	Ever believed in an un-real conspiracy against self
KM7	1	D2_1	1.18002	20406	Addictions	Ever addicted to alcohol
KM8	1	D1_1	1.78438	20401	Addictions	Ever addicted to any substance or behaviour
KM8	2	D2_1	-0.835313	20406	Addictions	Ever addicted to alcohol
LV0	1	B2_1	-1.22067	20446	Depression	Ever had prolonged feelings of sadness or depression
LV0	2	D1_1	-1.1357	20401	Addictions	Ever addicted to any substance or behaviour
LV0	3	G3_06_1	-1.11969	20531	Traumatic events	Been involved in combat or exposed to war-zone
LV0	4	E8_2	-1.07746	20405	Alcohol use	Ever had known person concerned about, or recommend reduction of, alcohol consumption
LV0	5	E7_1	-0.949815	20411	Alcohol use	Ever been injured or injured someone else through drinking alcohol
LV0	6	G3_05_2	-0.85561	20531	Traumatic events	Diagnosed with life-threatening illness
LV0	7	E9_3	-0.85493	20453	Cannabis use	Ever taken cannabis
LV0	8	C3_1	-0.851174	20425	Anxiety	Ever worried more than most people would in similar situation
LV0	9	F1_1	-0.690569	20471	Unusual and psychotic experiences	Ever seen an un-real vision
LV0	10	B16	-0.633679	20433	Depression	Age at first episode of depression
LV0	11	A3_5	-0.614239	20544	Mental distress	Mental health problems ever diagnosed by a professional
LV0	12	C6	-0.590858	20543	Anxiety	Number of things worried about during worst period of anxiety
LV0	13	E9_4	-0.56213	20453	Cannabis use	Ever taken cannabis
LV0	14	E8_1	-0.56202	20405	Alcohol use	Ever had known person concerned about, or recommend reduction of, alcohol consumption
LV0	15	H3_1	-0.528532	20480	Self-harm behaviours	Ever self-harmed
LV0	16	E10	-0.513908	20410	Alcohol use	Age when known person last commented about drinking habits
LV0	17	B6	-0.49959	20439	Depression	Frequency of depressed days during worst episode of depression
LV0	18	F2_1	-0.409807	20463	Unusual and psychotic experiences	Ever heard an un-real voice
LV0	19	G3_04_2	-0.406559	20531	Traumatic events	Witnessed sudden violent death
LV0	20	G3_02_2	-0.385654	20531	Traumatic events	Victim of physically violent crime
LV0	21	B24_8	0.38374	20548	Mania	Manifestations of mania or irritability
LV0	22	C7_1	-0.38316	20541	Anxiety	Difficulty stopping worrying during worst period of anxiety
LV0	23	F6	-0.361327	20461	Unusual and psychotic experiences	Age when first had unusual or psychotic experience
LV0	24	C9	-0.354292	20539	Anxiety	Frequency of inability to stop worrying during worst period of anxiety
LV0	25	B18	-0.354259	20434	Depression	Age at last episode of depression
LV0	26	E7_2	-0.345705	20411	Alcohol use	Ever been injured or injured someone else through drinking alcohol
LV0	27	B4_1	-0.336259	20447	Depression	Depression possibly related to stressful or traumatic event
LV0	28	A3_16	-0.331294	20544	Mental distress	Mental health problems ever diagnosed by a professional
LV0	29	E9a	-0.322832	20454	Cannabis use	Maximum frequency of taking cannabis
LV0	30	C10	-0.303022	20537	Anxiety	Frequency of difficulty controlling worry during worst period of anxiety
LV0	31	A3_10	-0.300441	20544	Mental distress	Mental health problems ever diagnosed by a professional
LV0	32	B13	-0.293523	20438	Depression	Duration of worst depression
LV0	33	B22_1	0.283755	20501	Mania	Ever had period of mania / excitability
LV0	34	B3_1	-0.281526	20441	Depression	Ever had prolonged loss of interest in normal activities
LV0	35	C11_07_1	-0.27391	20426	Anxiety	Frequent trouble falling or staying asleep during worst period of anxiety
LV0	36	G3_03_2	-0.268063	20531	Traumatic events	Been in serious accident believed to be life-threatening
LV0	37	B24_6	0.24486	20548	Mania	Manifestations of mania or irritability
LV0	38	C5_1	-0.23578	20538	Anxiety	Worried most days during period of worst anxiety
LV0	39	B5	-0.225538	20436	Depression	Fraction of day affected during worst episode of depression
LV0	40	A3_7	-0.219984	20544	Mental distress	Mental health problems ever diagnosed by a professional
LV0	41	B7_1	-0.21156	20449	Depression	Feelings of tiredness during worst episode of depression
LV0	42	B20_4	0.206043	20546	Depression	Substances taken for depression
LV0	43	B9_1	-0.20288	20532	Depression	Did your sleep change?
LV0	44	C11_02_1	-0.202126	20426	Anxiety	Keyed up or on edge during worst period of anxiety
LV0	45	H4_5	-0.200596	20553	Self-harm behaviours	Methods of self-harm used
LV1	1	D1_1	-1.78981	20401	Addictions	Ever addicted to any substance or behaviour
LV1	2	B2_1	1.32526	20446	Depression	Ever had prolonged feelings of sadness or depression
LV1	3	F1_1	-0.960793	20471	Unusual and psychotic experiences	Ever seen an un-real vision
LV1	4	G3_06_1	0.850915	20531	Traumatic events	Been involved in combat or exposed to war-zone
LV1	5	H3_1	-0.74981	20480	Self-harm behaviours	Ever self-harmed
LV1	6	E7_1	0.71761	20411	Alcohol use	Ever been injured or injured someone else through drinking alcohol
LV1	7	C9	-0.662944	20539	Anxiety	Frequency of inability to stop worrying during worst period of anxiety
LV1	8	G3_04_2	-0.642524	20531	Traumatic events	Witnessed sudden violent death
LV1	9	F6	-0.633261	20461	Unusual and psychotic experiences	Age when first had unusual or psychotic experience
LV1	10	G3_05_2	0.618331	20531	Traumatic events	Diagnosed with life-threatening illness
LV1	11	C6	-0.616541	20543	Anxiety	Number of things worried about during worst period of anxiety
LV1	12	E9_4	0.599122	20453	Cannabis use	Ever taken cannabis
LV1	13	D2_1	-0.578288	20406	Addictions	Ever addicted to alcohol
LV1	14	C10	-0.570308	20537	Anxiety	Frequency of difficulty controlling worry during worst period of anxiety
LV1	15	F2_1	-0.553345	20463	Unusual and psychotic experiences	Ever heard an un-real voice
LV1	16	G3_02_2	-0.531544	20531	Traumatic events	Victim of physically violent crime
LV1	17	A3_16	-0.527349	20544	Mental distress	Mental health problems ever diagnosed by a professional
LV1	18	C5_1	-0.503262	20538	Anxiety	Worried most days during period of worst anxiety
LV1	19	E7_2	-0.483503	20411	Alcohol use	Ever been injured or injured someone else through drinking alcohol
LV1	20	B16	0.477813	20433	Depression	Age at first episode of depression
LV1	21	A3_5	0.465785	20544	Mental distress	Mental health problems ever diagnosed by a professional
LV1	22	C7_1	-0.457228	20541	Anxiety	Difficulty stopping worrying during worst period of anxiety
LV1	23	C15	-0.451956	20418	Anxiety	Impact on normal roles during worst period of anxiety
LV1	24	B6	0.449227	20439	Depression	Frequency of depressed days during worst episode of depression
LV1	25	H4_5	-0.446578	20553	Self-harm behaviours	Methods of self-harm used
LV1	26	G3_03_2	-0.443097	20531	Traumatic events	Been in serious accident believed to be life-threatening
LV1	27	A3_13	-0.437481	20544	Mental distress	Mental health problems ever diagnosed by a professional
LV1	28	F7	-0.430274	20462	Unusual and psychotic experiences	Distress caused by unusual or psychotic experiences
LV1	29	E10	0.429211	20410	Alcohol use	Age when known person last commented about drinking habits
LV1	30	H3a	-0.421187	20482	Self-harm behaviours	Number of times self-harmed
LV1	31	A3_12	-0.402384	20544	Mental distress	Mental health problems ever diagnosed by a professional
LV1	32	C11_07_1	-0.401144	20426	Anxiety	Frequent trouble falling or staying asleep during worst period of anxiety
LV1	33	A3_7	-0.391177	20544	Mental distress	Mental health problems ever diagnosed by a professional
LV1	34	A3_17	-0.389259	20544	Mental distress	Mental health problems ever diagnosed by a professional
LV1	35	E8_1	0.363458	20405	Alcohol use	Ever had known person concerned about, or recommend reduction of, alcohol consumption
LV1	36	F3_1	-0.358476	20474	Unusual and psychotic experiences	Ever believed in un-real communications or signs
LV1	37	D4_1	-0.302256	20456	Addictions	Ever addicted to illicit or recreational drugs
LV1	38	B24_8	-0.30037	20548	Mania	Manifestations of mania or irritability
LV1	39	B18	0.290459	20434	Depression	Age at last episode of depression
LV1	40	C11_03_1	-0.288885	20426	Anxiety	Easily tired during worst period of anxiety
LV1	41	B4_1	0.284156	20447	Depression	Depression possibly related to stressful or traumatic event
LV1	42	A3_3	-0.283835	20544	Mental distress	Mental health problems ever diagnosed by a professional
LV1	43	H4_4	-0.281617	20553	Self-harm behaviours	Methods of self-harm used
LV1	44	B3_1	0.270031	20441	Depression	Ever had prolonged loss of interest in normal activities
LV1	45	H5_1	-0.266848	20483	Self-harm behaviours	Ever attempted suicide
LV1	46	B22_1	-0.257235	20501	Mania	Ever had period of mania / excitability
LV1	47	G3_01_2	-0.240817	20531	Traumatic events	Victim of sexual assault
LV1	48	C12_1	-0.227859	20428	Anxiety	Professional informed about anxiety
LV1	49	C2_1	-0.227017	20421	Anxiety	Ever felt worried, tense, or anxious for most of a month or longer
LV1	50	B20_4	-0.219072	20546	Depression	Substances taken for depression
LV1	51	C11_04_1	-0.218032	20426	Anxiety	Difficulty concentrating during worst period of anxiety
LV2	1	E8_2	0.850596	20405	Alcohol use	Ever had known person concerned about, or recommend reduction of, alcohol consumption
LV2	2	E9_3	0.84037	20453	Cannabis use	Ever taken cannabis
LV2	3	E7_1	-0.372182	20411	Alcohol use	Ever been injured or injured someone else through drinking alcohol
LV2	4	D1_1	-0.333267	20401	Addictions	Ever addicted to any substance or behaviour
LV2	5	B2_1	-0.287576	20446	Depression	Ever had prolonged feelings of sadness or depression
LV2	6	G3_06_1	-0.253057	20531	Traumatic events	Been involved in combat or exposed to war-zone
LV2	7	B6	-0.229401	20439	Depression	Frequency of depressed days during worst episode of depression
LV2	8	B20_4	-0.207319	20546	Depression	Substances taken for depression
LV3	1	D1_1	-1.38511	20401	Addictions	Ever addicted to any substance or behaviour
LV3	2	C6	0.859085	20543	Anxiety	Number of things worried about during worst period of anxiety
LV3	3	H3_1	-0.798954	20480	Self-harm behaviours	Ever self-harmed
LV3	4	C3_1	0.769896	20425	Anxiety	Ever worried more than most people would in similar situation
LV3	5	F1_1	-0.636988	20471	Unusual and psychotic experiences	Ever seen an un-real vision
LV3	6	A3_17	-0.592842	20544	Mental distress	Mental health problems ever diagnosed by a professional
LV3	7	A3_13	-0.572533	20544	Mental distress	Mental health problems ever diagnosed by a professional
LV3	8	C9	0.572135	20539	Anxiety	Frequency of inability to stop worrying during worst period of anxiety
LV3	9	A3_16	-0.571562	20544	Mental distress	Mental health problems ever diagnosed by a professional
LV3	10	F2_1	-0.530826	20463	Unusual and psychotic experiences	Ever heard an un-real voice
LV3	11	G3_04_2	-0.528204	20531	Traumatic events	Witnessed sudden violent death
LV3	12	F6	-0.516764	20461	Unusual and psychotic experiences	Age when first had unusual or psychotic experience
LV3	13	E7_2	-0.5065	20411	Alcohol use	Ever been injured or injured someone else through drinking alcohol
LV3	14	G3_02_2	-0.49773	20531	Traumatic events	Victim of physically violent crime
LV3	15	C2_1	0.487074	20421	Anxiety	Ever felt worried, tense, or anxious for most of a month or longer
LV3	16	C10	0.475375	20537	Anxiety	Frequency of difficulty controlling worry during worst period of anxiety
LV3	17	H3a	-0.443725	20482	Self-harm behaviours	Number of times self-harmed
LV3	18	A3_4	-0.429763	20544	Mental distress	Mental health problems ever diagnosed by a professional
LV3	19	C7_1	0.426421	20541	Anxiety	Difficulty stopping worrying during worst period of anxiety
LV3	20	D2_1	-0.422341	20406	Addictions	Ever addicted to alcohol
LV3	21	G3_03_2	-0.421053	20531	Traumatic events	Been in serious accident believed to be life-threatening
LV3	22	A3_12	-0.420292	20544	Mental distress	Mental health problems ever diagnosed by a professional
LV3	23	F4_1	-0.404455	20468	Unusual and psychotic experiences	Ever believed in an un-real conspiracy against self
LV3	24	F7	-0.379088	20462	Unusual and psychotic experiences	Distress caused by unusual or psychotic experiences
LV3	25	A3_3	-0.378276	20544	Mental distress	Mental health problems ever diagnosed by a professional
LV3	26	A3_10	-0.37474	20544	Mental distress	Mental health problems ever diagnosed by a professional
LV3	27	F3_1	-0.367543	20474	Unusual and psychotic experiences	Ever believed in un-real communications or signs
LV3	28	C11_07_1	0.366829	20426	Anxiety	Frequent trouble falling or staying asleep during worst period of anxiety
LV3	29	H4_5	-0.343518	20553	Self-harm behaviours	Methods of self-harm used
LV3	30	H4_4	-0.302021	20553	Self-harm behaviours	Methods of self-harm used
LV3	31	A3_7	0.285537	20544	Mental distress	Mental health problems ever diagnosed by a professional
LV3	32	A3_14	-0.284574	20544	Mental distress	Mental health problems ever diagnosed by a professional
LV3	33	C5_1	0.25555	20538	Anxiety	Worried most days during period of worst anxiety
LV3	34	G3_01_2	-0.251413	20531	Traumatic events	Victim of sexual assault
LV3	35	D3_1	-0.220618	20503	Addictions	Ever addicted to prescription or over-the-counter medication
LV3	36	A3_18	-0.220273	20544	Mental distress	Mental health problems ever diagnosed by a professional
LV3	37	D5_1	-0.213565	20431	Addictions	Ever addicted to a behaviour or miscellanous
LV3	38	H5_1	-0.209715	20483	Self-harm behaviours	Ever attempted suicide
LV4	1	G3_04_2	0.523869	20531	Traumatic events	Witnessed sudden violent death
LV4	2	G3_02_2	0.493108	20531	Traumatic events	Victim of physically violent crime
LV4	3	G3_03_2	0.427454	20531	Traumatic events	Been in serious accident believed to be life-threatening
LV5	1	G3_01_2	0.264034	20531	Traumatic events	Victim of sexual assault
LV5	2	G3_06_2	0.247413	20531	Traumatic events	Been involved in combat or exposed to war-zone
LV6	1	H3_1	0.951312	20480	Self-harm behaviours	Ever self-harmed
LV6	2	F1_1	0.925045	20471	Unusual and psychotic experiences	Ever seen an un-real vision
LV6	3	D4a_1	0.725166	20457	Addictions	Ongoing addiction or dependence on illicit or recreational drugs
LV6	4	F2_1	0.66041	20463	Unusual and psychotic experiences	Ever heard an un-real voice
LV6	5	A3_16	0.516686	20544	Mental distress	Mental health problems ever diagnosed by a professional
LV6	6	D4_1	-0.486394	20456	Addictions	Ever addicted to illicit or recreational drugs
LV6	7	A3_18	0.483719	20544	Mental distress	Mental health problems ever diagnosed by a professional
LV6	8	A3_17	0.481775	20544	Mental distress	Mental health problems ever diagnosed by a professional
LV6	9	A3_13	0.467315	20544	Mental distress	Mental health problems ever diagnosed by a professional
LV6	10	A3_14	0.464744	20544	Mental distress	Mental health problems ever diagnosed by a professional
LV6	11	D3_1	-0.436096	20503	Addictions	Ever addicted to prescription or over-the-counter medication
LV6	12	F4_1	0.434929	20468	Unusual and psychotic experiences	Ever believed in an un-real conspiracy against self
LV6	13	D2_1	-0.428915	20406	Addictions	Ever addicted to alcohol
LV6	14	F3_1	0.419351	20474	Unusual and psychotic experiences	Ever believed in un-real communications or signs
LV6	15	D1_1	-0.4017	20401	Addictions	Ever addicted to any substance or behaviour
LV6	16	A3_10	0.367907	20544	Mental distress	Mental health problems ever diagnosed by a professional
LV6	17	F6	0.363375	20461	Unusual and psychotic experiences	Age when first had unusual or psychotic experience
LV6	18	A3_12	0.361236	20544	Mental distress	Mental health problems ever diagnosed by a professional
LV6	19	A3_3	0.334304	20544	Mental distress	Mental health problems ever diagnosed by a professional
LV6	20	A3_4	0.321685	20544	Mental distress	Mental health problems ever diagnosed by a professional
LV6	21	D3a_1	-0.321305	20551	Addictions	Substance of prescription or over-the-counter medication addiction
LV6	22	G3_01_2	-0.306366	20531	Traumatic events	Victim of sexual assault
LV6	23	D5_1	-0.297483	20431	Addictions	Ever addicted to a behaviour or miscellanous
LV6	24	H4_5	0.244745	20553	Self-harm behaviours	Methods of self-harm used
LV6	25	D3a_3	-0.240501	20551	Addictions	Substance of prescription or over-the-counter medication addiction
LV6	26	D5a_1	-0.238166	20552	Addictions	Behavioural and miscellaneous addictions
LV6	27	G3_03_2	-0.236126	20531	Traumatic events	Been in serious accident believed to be life-threatening
LV6	28	F4a_-999	0.228602	20470	Unusual and psychotic experiences	Number of times believed in an un-real conspiracy against self
LV6	29	H3a	0.216704	20482	Self-harm behaviours	Number of times self-harmed
LV6	30	H4_2	0.207376	20553	Self-harm behaviours	Methods of self-harm used
LV6	31	A3_2	0.200524	20544	Mental distress	Mental health problems ever diagnosed by a professional
LV7	1	D2_1	0.8434	20406	Addictions	Ever addicted to alcohol
LV7	2	D4_1	-0.571398	20456	Addictions	Ever addicted to illicit or recreational drugs
LV7	3	D1_1	0.523547	20401	Addictions	Ever addicted to any substance or behaviour
LV7	4	E7_2	0.497894	20411	Alcohol use	Ever been injured or injured someone else through drinking alcohol
LV7	5	D5_1	0.497602	20431	Addictions	Ever addicted to a behaviour or miscellanous
LV7	6	D3_1	-0.376707	20503	Addictions	Ever addicted to prescription or over-the-counter medication
LV8	1	D3_1	0.591557	20503	Addictions	Ever addicted to prescription or over-the-counter medication
LV8	2	D4_1	0.522109	20456	Addictions	Ever addicted to illicit or recreational drugs
LV8	3	D4a_1	-0.328811	20457	Addictions	Ongoing addiction or dependence on illicit or recreational drugs
LV9	1	D1_1	1.57843	20401	Addictions	Ever addicted to any substance or behaviour
LV9	2	D2_1	-0.631084	20406	Addictions	Ever addicted to alcohol
LV9	3	D5_1	-0.353519	20431	Addictions	Ever addicted to a behaviour or miscellanous
LV9	4	D3_1	-0.284005	20503	Addictions	Ever addicted to prescription or over-the-counter medication
LV9	5	D4_1	-0.26707	20456	Addictions	Ever addicted to illicit or recreational drugs
LV9	6	D5a_2	-0.201375	20552	Addictions	Behavioural and miscellaneous addictions
